# Supplementary material for: A Spectroscopic Validation of the Improved Lennard–Jones Model
Source: Molecules. 2021 Jun 26;26(13):3906. doi: 10.3390/molecules26133906 (PMC8271504; doi:10.3390/molecules26133906)
Supplement: Supplementary file 1 [file molecules-26-03906-s001.zip]

Archive with 1 entries (1 files):
- Supplementary_Material-1269185.pdf
